# Supplementary material for: Engineered Production of Isobutanol from Sugarcane Trash Hydrolysates in Pichia pastoris
Source: J Fungi (Basel). 2022 Jul 25;8(8):767. doi: 10.3390/jof8080767 (PMC9330720; doi:10.3390/jof8080767)
Supplement: Supplementary file 1 [file jof-08-00767-s001.zip]

Archive with 1 entries (1 files):
- jof-1805453-supplementary.pdf
